# Supplementary material for: A Specific HPLC Method to Determine Residual HEPES in [68Ga]Ga-Radiopharmaceuticals: Development and Validation
Source: Molecules. 2022 Jul 13;27(14):4477. doi: 10.3390/molecules27144477 (PMC9323806; doi:10.3390/molecules27144477)
Supplement: Supplementary file 1 [file molecules-27-04477-s001.zip]

Archive with 1 entries (1 files):
- molecules-1790144-supplementary-revised.pdf
